# Supplementary material for: Exploring Titanium(IV) Complexes as Potential Antimicrobial Compounds
Source: Antibiotics (Basel). 2022 Jan 26;11(2):158. doi: 10.3390/antibiotics11020158 (PMC8868518; doi:10.3390/antibiotics11020158)
Supplement: Supplementary file 1 [file antibiotics-11-00158-s001.zip]

Archive with 1 entries (1 files):
- antibiotics-1561699-supplementary.pdf
